# Supplementary material for: Does Root Tensile Strength Exhibit Seasonal Variation? Evidence from Two Herbaceous Species
Source: Plants (Basel). 2025 Sep 24;14(19):2957. doi: 10.3390/plants14192957 (PMC12526503; doi:10.3390/plants14192957)
Supplement: Supplementary file 1 [file plants-14-02957-s001.zip]

Archive with 1 entries (1 files):
- plants-3720475-supplementary.pdf
